# Supplementary material for: Catalytic Properties of Zirconocene-Based Systems in 1-Hexene Oligomerization and Structure of Metal Hydride Reaction Centers
Source: Molecules. 2023 Mar 7;28(6):2420. doi: 10.3390/molecules28062420 (PMC10058051; doi:10.3390/molecules28062420)
Supplement: Supplementary file 1 [file molecules-28-02420-s001.zip]

Archive with 1 entries (1 files):
- molecules-2234625-supplementary.pdf
